# Supplementary material for: Genome-to-phenome research in rats: progress and perspectives
Source: Int J Biol Sci. 2021 Jan 1;17(1):119–33. doi: 10.7150/ijbs.51628 (PMC7757052; doi:10.7150/ijbs.51628)
Supplement: Supplementary file 1 — Supplementary table S1-S5. [file ijbsv17p0119s1.zip]

Archive with 5 entries (5 files):
- ijbs_51628d2_1.xlsx
- ijbs_51628d2_2.docx
- ijbs_51628d2_3.docx
- ijbs_51628d2_4.docx
- ijbs_51628d2_5.docx
