# Supplementary material for: Genome-to-phenome research in rats: progress and perspectives
Source: Int J Biol Sci. 2021 Jan 1;17(1):119–33. doi: 10.7150/ijbs.51628 (PMC7757052; doi:10.7150/ijbs.51628)
Supplement: Supplementary file 1 — Supplementary table S1-S5. [file ijbsv17p0119s1.zip › ijbs_51628d2_1.xlsx]

## Sheet: Sheet1
Table S1. Whole genome sequencing projects and progress in rats
Rat strain	References	No. of animals	Tissue	Sequencing platform	Coverage	Genome	Mapping and variant detection	Rat strain	Number of SNVs	Number of indels	Number of structural variants
ACI/EurMcwi	Atanur et al., 2013; Hermsen et al., 2015	NA	NA	Illumina HiSeq2X00/R	33.69/NA	Rnor3.4/Rnor5.0	BWA-0.5.8c &GATK-1.0.6001/BWA-0.7.5a &GATK-2.8	ACI/EurMcwi	3607275/3539775	1168780/1651251	17859/7259
BBDP/Wor	Atanur et al., 2013; Hermsen et al., 2015	NA	NA	Illumina HiSeq2X00/R	9.99/NA	Rnor3.4/Rnor5.0	BWA-0.5.8c &GATK-1.0.6001/BWA-0.7.5a &GATK-2.8	BBDP/Wor	3322410/3279444	1131697/1526223	35387/3678
F344/NCrl	Atanur et al., 2013; Hermsen et al., 2015	NA	NA	Illumina HiSeq2X00/R	25.33/NA	Rnor3.4/Rnor5.0	BWA-0.5.8c &GATK-1.0.6001/BWA-0.7.5a &GATK-2.8	F344/NCrl	3433241/3369205	1132993/1579418	42138/3492
FHH/EurMcwi	Atanur et al., 2013; Hermsen et al., 2015	NA	NA	Illumina HiSeq2X00/R	22.55/NA	Rnor3.4/Rnor5.0	BWA-0.5.8c &GATK-1.0.6001/BWA-0.7.5a &GATK-2.8	FHH/EurMcwi	3471696/3389304	1170337/1592915	22628/3011
FHL/EurMcwi	Atanur et al., 2013; Hermsen et al., 2015	NA	NA	Illumina HiSeq2X00/R	20.71/NA	Rnor3.4/Rnor5.0	BWA-0.5.8c &GATK-1.0.6001/BWA-0.7.5a &GATK-2.8	FHL/EurMcwi	3422550/3361824	1117039/1586543	14217/8504
GK/Ox	Atanur et al., 2013; Hermsen et al., 2015	NA	NA	Illumina HiSeq2X00/R	29.26/NA	Rnor3.4/Rnor5.0	BWA-0.5.8c &GATK-1.0.6001/BWA-0.7.5a &GATK-2.8	GK/Ox	3584504/3549952	1147996/1575619	58877/4241
LE/Stm (Illumina)	Atanur et al., 2013; Hermsen et al., 2015	NA	NA	Illumina HiSeq2X00/R	21.82/NA	Rnor3.4/Rnor5.0	BWA-0.5.8c &GATK-1.0.6001/BWA-0.7.5a &GATK-2.8	LE/Stm (Illumina)	3485480/3412610	1152163/1578099	19285/2598
LEW/Crl	Atanur et al., 2013; Hermsen et al., 2015	NA	NA	Illumina HiSeq2X00/R	25.78/NA	Rnor3.4/Rnor5.0	BWA-0.5.8c &GATK-1.0.6001/BWA-0.7.5a &GATK-2.8	LEW/Crl	2941368/2884477	1002364/1409659	39146/3642
LEW/NCrl	Atanur et al., 2013; Hermsen et al., 2015	NA	NA	Illumina HiSeq2X00/R	19.86/NA	Rnor3.4/Rnor5.0	BWA-0.5.8c &GATK-1.0.6001/BWA-0.7.5a &GATK-2.8	LEW/NCrl	2966945/2884763	1014796/1402459	39031/3996
LH/MavRrrc	Atanur et al., 2013; Hermsen et al., 2015	NA	NA	Illumina HiSeq2X00/R	21.71/NA	Rnor3.4/Rnor5.0	BWA-0.5.8c &GATK-1.0.6001/BWA-0.7.5a &GATK-2.8	LH/MavRrrc	3459239/3369852	1189791/1584236	21901/2891
LL/MavRrrc	Atanur et al., 2013; Hermsen et al., 2015	NA	NA	Illumina HiSeq2X00/R	22.57/NA	Rnor3.4/Rnor5.0	BWA-0.5.8c &GATK-1.0.6001/BWA-0.7.5a &GATK-2.8	LL/MavRrrc	3419697/3329343	1177989/1565343	20623/3070
LN/MavRrrc	Atanur et al., 2013; Hermsen et al., 2015	NA	NA	Illumina HiSeq2X00/R	21.99/NA	Rnor3.4/Rnor5.0	BWA-0.5.8c &GATK-1.0.6001/BWA-0.7.5a &GATK-2.8	LN/MavRrrc	3406103/3319381	1171795/1562698	20561/2952
MHS/Gib	Atanur et al., 2013; Hermsen et al., 2015	NA	NA	Illumina HiSeq2X00/R	25.15/NA	Rnor3.4/Rnor5.0	BWA-0.5.8c &GATK-1.0.6001/BWA-0.7.5a &GATK-2.8	MHS/Gib	3270047/3183312	1112526/1513330	23551/2917
MNS/Gib	Atanur et al., 2013; Hermsen et al., 2015	NA	NA	Illumina HiSeq2X00/R	22.27/NA	Rnor3.4/Rnor5.0	BWA-0.5.8c &GATK-1.0.6001/BWA-0.7.5a &GATK-2.8	MNS/Gib	3278667/3168796	1123980/1538413	22769/3105
SBH/Ygl	Atanur et al., 2013; Hermsen et al., 2015	NA	NA	Illumina HiSeq2X00/R	25.57/NA	Rnor3.4/Rnor5.0	BWA-0.5.8c &GATK-1.0.6001/BWA-0.7.5a &GATK-2.8	SBH/Ygl	3461088/3393610	1134320/1617252	13789/14787
SBN/Ygl	Atanur et al., 2013; Hermsen et al., 2015	NA	NA	Illumina HiSeq2X00/R	18.34/NA	Rnor3.4/Rnor5.0	BWA-0.5.8c &GATK-1.0.6001/BWA-0.7.5a &GATK-2.8	SBN/Ygl	3334857/3300171	1078851/1592247	9586/15216
SHR/NHsd	Atanur et al., 2013; Hermsen et al., 2015	NA	NA	Illumina HiSeq2X00/R	23.82/NA	Rnor3.4/Rnor5.0	BWA-0.5.8c &GATK-1.0.6001/BWA-0.7.5a &GATK-2.8	SHR/NHsd	3795348/3756155	1222619/1705126	45284/3950
SHRSP/Gla	Atanur et al., 2013; Hermsen et al., 2015	NA	NA	Illumina HiSeq2X00/R	27.23/NA	Rnor3.4/Rnor5.0	BWA-0.5.8c &GATK-1.0.6001/BWA-0.7.5a &GATK-2.8	SHRSP/Gla	3735521/3700495	1174933/1723961	14665/2301
SR/Jr	Atanur et al., 2013; Hermsen et al., 2015	NA	NA	Illumina HiSeq2X00/R	19.55/NA	Rnor3.4/Rnor5.0	BWA-0.5.8c &GATK-1.0.6001/BWA-0.7.5a &GATK-2.8	SR/Jr	3421364/3353579	1140725/1568778	36798/3699
SS/Jr	Atanur et al., 2013; Hermsen et al., 2015	NA	NA	Illumina HiSeq2X00/R	19.99/NA	Rnor3.4/Rnor5.0	BWA-0.5.8c &GATK-1.0.6001/BWA-0.7.5a &GATK-2.8	SS/Jr	3377708/3311117	1110653/1553050	38535/3685
SS/JrHsdMcwi	Atanur et al., 2013; Hermsen et al., 2015	NA	NA	Illumina HiSeq2X00/R	21.71/NA	Rnor3.4/Rnor5.0	BWA-0.5.8c &GATK-1.0.6001/BWA-0.7.5a &GATK-2.8	SS/JrHsdMcwi	3383380/3310209	1136032/1595799	11124/7938
WAG/Rij	Atanur et al., 2013; Hermsen et al., 2015	NA	NA	Illumina HiSeq2X00/R	20.84/NA	Rnor3.4/Rnor5.0	BWA-0.5.8c &GATK-1.0.6001/BWA-0.7.5a &GATK-2.8	WAG/Rij	3167781/3092505	1084318/1485673	51423/3650
WKY/Gla	Atanur et al., 2013; Hermsen et al., 2015	NA	NA	Illumina HiSeq2X00/R	26.51/NA	Rnor3.4/Rnor5.0	BWA-0.5.8c &GATK-1.0.6001/BWA-0.7.5a &GATK-2.8	WKY/Gla	3819860/3777400	1234622/1725868	11310/3292
WKY/NCrl	Atanur et al., 2013; Hermsen et al., 2015	NA	NA	Illumina HiSeq2X00/R	24.8/NA	Rnor3.4/Rnor5.0	BWA-0.5.8c &GATK-1.0.6001/BWA-0.7.5a &GATK-2.8	WKY/NCrl	3718449/3502459	1250041/1700646	45788/3630
WKY/NHsd	Atanur et al., 2013; Hermsen et al., 2015	NA	NA	Illumina HiSeq2X00/R	11.67/NA	Rnor3.4/Rnor5.0	BWA-0.5.8c &GATK-1.0.6001/BWA-0.7.5a &GATK-2.8	WKY/NHsd	3877157/3682736	1313104/1665949	31875/4691
ACI/N	Baud et al., 2013; Hermsen et al., 2015; Ramdas et al. 2019	NA/ 1 female	NA	SOLiD 4 and 5500/R/Illumina HiSeqX-Ten	26.3/NA/24-28	Rnor3.4/Rnor5.0/Rnor6.0	BWA-0.5.9 & Samtools/BWA-0.5.9 &GATK-2.8/R	ACI/N	2883405/3125523/7518136	166425/1382793/NA	19499/19541/NA
BN/SsN	Baud et al., 2013; Hermsen et al., 2015; Ramdas et al. 2019	NA/ 1 female	NA	SOLiD 4 and 5500/R/Illumina HiSeqX-Ten	21.7/NA/24-28	Rnor3.4/Rnor5.0/Rnor6.0	BWA-0.5.9 & Samtools/BWA-0.5.9 &GATK-2.8/R	BN/SsN	71038/59402/2364508	0/660918/NA	27/14126/NA
BUF/N	Baud et al., 2013; Hermsen et al., 2015; Ramdas et al. 2019	NA/ 1 female	NA	SOLiD 4 and 5500/R/Illumina HiSeqX-Ten	24.9/NA/24-28	Rnor3.4/Rnor5.0/Rnor6.0	BWA-0.5.9 & Samtools/BWA-0.5.9 &GATK-2.8/R	BUF/N	2748633/2848992/7250286	172934/1302710/NA	22176/18481/NA
F334/N	Baud et al., 2013; Hermsen et al., 2015; Ramdas et al. 2019	NA/ 1 female	NA	SOLiD 4 and 5500/R/Illumina HiSeqX-Ten	31.1/NA/24-28	Rnor3.4/Rnor5.0/Rnor6.0	BWA-0.5.9 & Samtools/BWA-0.5.9 &GATK-2.8/R	F334/N	2831144/2947509/7383140	157522/1342709/NA	25257/20881/NA
LE/Stm (SOLiD)	Baud et al., 2013; Hermsen et al., 2015	NA	NA	SOLiD 4 and 5500	NA	Rnor3.4/Rnor5.0	NA/BWA-0.5.9 &GATK-2.8	LE/Stm (SOLiD)	NA/2949814	NA/1359947	NA/21038
M520/N	Baud et al., 2013; Hermsen et al., 2015; Ramdas et al. 2019	NA/ 1 female	NA	SOLiD 4 and 5500/R/Illumina HiSeqX-Ten	28.9/NA/24-28	Rnor3.4/Rnor5.0/Rnor6.0	BWA-0.5.9 & Samtools/BWA-0.5.9 &GATK-2.8/R	M520/N	2836898/2896825/7489873	170031/1321431/NA	24090/19308/NA
MR/N	Baud et al., 2013; Hermsen et al., 2015; Ramdas et al. 2019	NA/ 1 female	NA	SOLiD 4 and 5500/R/Illumina HiSeqX-Ten	24.9/NA/24-28	Rnor3.4/Rnor5.0/Rnor6.0	BWA-0.5.9 & Samtools/BWA-0.5.9 &GATK-2.8/R	MR/N	2664124/2878806/7354668	151099/1350411/NA	18306/18001/NA
WKY/N	Baud et al., 2013; Hermsen et al., 2015; Ramdas et al. 2019	NA/ 1 female	NA	SOLiD 4 and 5500/R/Illumina HiSeqX-Ten	25.3/NA/24-28	Rnor3.4/Rnor5.0/Rnor6.0	BWA-0.5.9 & Samtools/BWA-0.5.9 &GATK-2.8/R	WKY/N	3088953/3213913/7107048	164634/1419460/NA	28270/21832/NA
WN/N	Baud et al., 2013; Hermsen et al., 2015; Ramdas et al. 2019	NA/ 1 female	NA	SOLiD 4 and 5500/R/Illumina HiSeqX-Ten	24.9/NA/24-28	Rnor3.4/Rnor5.0/Rnor6.0	BWA-0.5.9 & Samtools/BWA-0.5.9 &GATK-2.8/R	WN/N	2698493/2899096/7245237	154769/1323116/NA	18563/18995/NA
DA/BklArbNsi	Guo et al., 2013; Hermsen et al., 2015	1 male	Liver	Illumina HiSeq2000	32/NA	Rnor3.4/Rnor5.0	SOAP2.21 & SOAPsnp/BWA-0.5.9 &GATK-2.8	DA/BklArbNsi	2964158/3368008	299532/1567160	43138/4184
F344/NHsd	Guo et al., 2013; Hermsen et al., 2015	1 male	Liver	Illumina HiSeq2000	32/NA	Rnor3.4/Rnor5.0	SOAP2.21 & SOAPsnp/BWA-0.5.9 &GATK-2.8	F344/NHsd	2973513/3367166	305705/1573573	48553/3950
BN-Lx/CubPrin	Hermsen et al., 2015	NA	NA	Illumina HiSeq2000	NA	Rnor5.0	BWA-0.7.5a &GATK-2.8	BN-Lx/CubPrin	140376	420433	13410
SHR/NCrlPrin	Hermsen et al., 2015	NA	NA	Illumina HiSeq2000	NA	Rnor5.0	BWA-0.7.5a &GATK-2.8	SHR/NCrlPrin	3736435	1694012	14179
SHR/OlaIpcvPrin	Hermsen et al., 2015	NA	NA	Illumina HiSeq2000	NA	Rnor5.0	BWA-0.7.5a &GATK-2.8	SHR/OlaIpcvPrin	3709362	1689758	14069
SUO_F344	Hermsen et al., 2015	NA	NA	Illumina HiSeq2000	NA	Rnor5.0	BWA-0.7.5a &GATK-2.8	SUO_F344	3349024	1549272	11864
BN-Lx/Cub	Simonis et al., 2012; Atanur et al., 2013; Hermsen et al., 2015	NA	NA	SOLiD 2,3 and 4	33/22.71/NA	Rnor3.4/R/Rnor5.0	BWA-0.5.8c &GATK-1.0.6001/R/BWA-0.7.5a &GATK-2.8	BN-Lx/Cub	15627/51938/102359	1615/45404/627056	29/NA/13391
SHR/OlaIpcv	Atanur et al., 2010; Simonis et al., 2012; Atanur et al., 2013; Hermsen et al., 2015	2 females	Liver	Illumina Genome Analyser 2	10.7/23/20.5/NA	Rnor3.4/R/R/Rnor5.0	MAQ-0.6.6/BWA-0.5.8c &GATK-1.0.6001/R/BWA-0.7.5a &GATK-2.8	SHR/OlaIpcv	3642090/3162031/3832318/3747579	343243/424309/1276189/1706963	13438/1918/11781/4066
DA/hanKini	Bäckdahl et al. 2014	1 female	NA	SOLiD3, 4, and 5500	22	Rnor3.4	BWA-0.5.9 & Samtools	DA/hanKini	~2940000	~300000	NA
DA/OlaHsd	Bäckdahl et al. 2014	1 female	NA	SOLiD3, 4, and 5500	18	Rnor3.4	BWA-0.5.9 & Samtools	DA/OlaHsd	~3020000	~340000	NA
E3/han	Bäckdahl et al. 2014	1 female	NA	SOLiD3, 4, and 5500	19	Rnor3.4	BWA-0.5.9 & Samtools	E3/han	~3090000	~360000	NA
PVG/1AV1.Kini	Bäckdahl et al. 2014	1 female	NA	SOLiD3, 4, and 5500	19	Rnor3.4	BWA-0.5.9 & Samtools	PVG/1AV1.Kini	~2990000	~300000	NA
HSRA	Showmaker et al., 2020	2 males	Liver	Illumina NextSeq 500	47.3	Rnor6.0	BWA-MEM 0.7.17 & GATK 4.1.0.0	HSRA	4454608	1933470	NA
BN/SsNHsd	Gibbs et al. 2004	2 females/1 male	NA	ABI sequencers	7	assembly of Rnor3.1	The atlas system	BN/SsNHsd	NA	NA	NA
